# Supplementary material for: Neurostructural correlates of hope: dispositional hope mediates the impact of the SMA gray matter volume on subjective well-being in late adolescence
Source: Soc Cogn Affect Neurosci. 2020 Apr 30;15(4):395–404. doi: 10.1093/scan/nsaa046 (PMC7308655; doi:10.1093/scan/nsaa046)
Supplement: Supplemental_materials_nsaa046 [file supplemental_materials_nsaa046.zip]

Archive with 3 entries (2 files):
- Supplemental materials/
- Supplemental materials/Unthresholded statistical maps.hdr
- Supplemental materials/Unthresholded statistical maps.img
